# Supplementary material for: Effect of Template–Mediated Alumina Nanoparticle Morphology on Sapphire Wafer Production via Heat Exchange Method
Source: Materials (Basel). 2023 Aug 30;16(17):5938. doi: 10.3390/ma16175938 (PMC10488677; doi:10.3390/ma16175938)
Supplement: Supplementary file 1 [file materials-16-05938-s001.zip]

Archive with 1 entries (1 files):
- materials-2389390-supplementary.pdf
